# Supplementary material for: Could impaired mTORC1 nutrient sensing contribute to obesity-induced thyroid dysfunction?
Source: J Clin Invest. 2026 Aug 3;136(15):e208681. doi: 10.1172/JCI208681 (PMC13430014; doi:10.1172/JCI208681)
Supplement: Supporting data values [file jci-136-208681-s077.xlsx]

## Sheet: Fig 1B
									MEMBRANE 1
				protein LEVELS						%Area
				Male mice						pS6	S6	pS6/tS6	Average	Norm	Tubulin	pS6/Tub	Average	Norm
				pS6/S6 (fold change)					RD	51.916	7.643	6.79262	2.87496	2.36268	7.138	7.27319	3.05191	2.38316
					HFD				3w	21.606	15.658	1.37987		0.479962	16.53	1.30708		0.428282
				Regular diet (RD)	3 weeks	12 weeks			12 w	1.826	8.308	0.219788		0.0764492	11.349	0.160895		0.0527195
				2.36268	0.479962	0.0764492			RD	11.514	8.632	1.33387		0.463963	8.748	1.31619		0.431266
				0.463963	0.0466095	0.063725			3w	1.915	14.291	0.134		0.0466095	11.013	0.173885		0.0569759
				0.173352	0.0372362	0.0801471			12 w	2.267	12.374	0.183207		0.063725	10.205	0.222146		0.0727891
				1.01102	0.172832	1.07944			RD	4.924	9.88	0.498381		0.173352	8.694	0.566368		0.185578
				0.660087	0.182686	0.43764			3w	1.143	10.677	0.107053		0.0372362	11.803	0.0968398		0.0317308
				1.3289					12 w	2.889	12.538	0.23042		0.0801471	14.521	0.198953		0.0651897
			Average	1	0.183865	0.347481			MEMBRANE 2
			SD	0.781208	0.17898	0.43856				%Area
			SEM	0.318927	0.0800423	0.19613				pS6	S6	pS6/tS6	Average	Norm	Tubulin	pS6/Tub	Average	Norm
			Ttest		0.0495583	0.13254			RD	17.495	11.924	1.46721	1.45122	1.01102	13.631	1.28347	1.39681	0.918861
									3w	3.449	13.751	0.250818		0.172832	13.666	0.252378		0.180682
									12 w	27.273	17.41	1.56651		1.07944	15.897	1.71561		1.22823
									RD	14.187	14.81	0.957934		0.660087	14.274	0.993905		0.711555
									3w	4.476	16.883	0.265119		0.182686	14.444	0.309886		0.221853
									12 w	7.622	12.001	0.635114		0.43764	14.759	0.516431		0.369722
									RD	25.499	13.222	1.92853		1.3289	13.329	1.91305		1.36958

## Sheet: Fig 1C
				protein LEVELS
				Male mice					%Area
				pS6/S6 (fold change)					pS6	S6	pS6/tS6	Average	Norm
								RD	9.986	8.739	1.14269	1.36464	0.837358
				Regular diet (RD)	18 weeks HFD			HFD	5.222	9.11	0.573216		0.420049
				0.837358	0.420049			HFD	5.9	10.295	0.573094		0.419959
				1.018	0.419959			RD	18.871	13.584	1.38921		1.018
				1.63319	0.293894			RD	22.51	10.1	2.22871		1.63319
				0.863533	0.44026			HFD	0.681	1.698	0.40106		0.293894
				0.647921	0.526196			RD	12.272	10.414	1.17841		0.863533
					0.392632			HFD	7.99	13.299	0.600797		0.44026
								RD	8.741	9.886	0.88418		0.647921
			Average	1	0.415498			HFD	3.66	5.097	0.718069		0.526196
			SD	0.377586	0.0751243			HFD	4.168	7.779	0.535802		0.392632
			SEM	0.168861	0.0306694
			Ttest		0.00460298

## Sheet: Fig 1D
				protein LEVELS
				Male mice					%Area
				pS6/S6 (fold change)					pS6	tS6	pS6/tS6	Average	Norm
								RD	31.705	9.012	3.51809	2.29474	1.53311
				Regular diet (RD)	18 weeks HFD			HFD	8.063	7.947	1.0146		0.442141
				1.53311	0.442141			RD	18.724	6.181	3.02928		1.3201
				1.3201	0.00120614			HFD	0.01	3.613	0.00276778		0.00120614
				0.679941	0			RD	13.782	8.833	1.56029		0.679941
				0.466845	0.232296			HFD	0	2.998	0		0
					0.0260234			RD	12.834	11.98	1.07129		0.466845
					0.0410531			HFD	4.249	7.971	0.533057		0.232296
					0.260688			HFD	0.759	12.71	0.0597168		0.0260234
					0.13			HFD	0.891	9.458	0.094206		0.0410531
								HFD	6.152	10.284	0.598211		0.260688
			Average	1	0.141676			HFD	2.729	9.012	0.302818		0.131962
			SD	0.507729	0.158608
			SEM	0.253864	0.0560765
			Ttest		0.00106025

## Sheet: Fig 1E
				Male mice
				Thyroid weight (miligrams)
					HFD
				Regular diet (RD)	3 weeks	12 weeks
				2.08	1.44	1.88
				1.84	1.78	1.9
				1.97	1.78	1.9
				1.95	1.81	1.83
				1.8		1.88
				2.04
				1.82
				1.95
			Average	1.93125	1.7025	1.878
			SD	0.102878	0.17557	0.0286356
			SEM	0.0363729	0.0877852	0.0128062
			Ttest		0.0159865	0.289123

## Sheet: Fig 1F
				Male mice
				Thyroid weight/body weight (miligrams/grams)
					HFD
				Regular diet (RD)	3 weeks	12 weeks
				0.068874	0.047059	0.042727
				0.062162	0.052663	0.051213
				0.073507	0.051895	0.040512
				0.065436	0.056563	0.044963
				0.055556		0.040257
				0.066667
				0.056522
				0.072222
			Average	0.0651183	0.052045	0.0439344
			SD	0.00667095	0.00390201	0.00449249
			SEM	0.00235854	0.001951	0.0020091
			Ttest		0.00507827	6.50433e-05

## Sheet: Fig 1G
				Male mice
				Plasma total T4 (ng/ml)
					HFD
				Regular diet (RD)	3 weeks	12 weeks
				183.438	114.528	136.989
				188.152	128.877	144.924
				142.232	121.902	128.59
				125.917	126.61	136.502
				137.972		133.967
				144.377
				135.223
			Average	151.044	122.979	136.194
			SD	24.4985	6.33928	5.91013
			SEM	9.25955	3.16964	2.64309
			Ttest		0.0551664	0.219081
			Dunnett's multiple comparisons test	Mean Diff.	95.00% CI of diff.	Below threshold?	Summary	Adjusted P Value	A-?
			RD vs. 3w	28.07	1.132 to 55.00	Yes	*	0.0412	B	3w
			RD vs. 12w	14.85	-10.31 to 40.01	No	ns	0.2834	C	12w
			Test details	Mean 1	Mean 2	Mean Diff.	SE of diff.	n1	n2	q	DF
			RD vs. 3w	151	123	28.07	10.8	7	4	2.598	13
			RD vs. 12w	151	136.2	14.85	10.09	7	5	1.472	13

## Sheet: Fig 1H
				Male mice
				Plasma TSH (uIU/mL)
					HFD
				Regular diet (RD)	3 weeks	12 weeks
				0.15	0.25	0.4
				0.12	0.2	0.32
				0.14	0.25	0.21
				0.17	0.21	0.32
				0.16		0.3
				0.1854
				0.2
			Average	0.160771	0.2275	0.31
			SD	0.027206	0.0262996	0.0678233
			SEM	0.0102829	0.0131498	0.0303315
			Ttest		0.00159716	0.000481238
			Number of families	1
			Number of comparisons per family	2
			Alpha	0.05
			Dunnett's multiple comparisons test	Mean Diff.	95.00% CI of diff.	Below threshold?	Summary	Adjusted P Value	A-?
			RD vs. 3w	-0.06673	-0.1351 to 0.001686	No	ns	0.056	B	3w
			RD vs. 12w	-0.1492	-0.2131 to -0.08532	Yes	***	0.0001	C	12w
			Test details	Mean 1	Mean 2	Mean Diff.	SE of diff.	n1	n2	q	DF
			RD vs. 3w	0.1608	0.2275	-0.06673	0.02744	7	4	2.432	13
			RD vs. 12w	0.1608	0.31	-0.1492	0.02563	7	5	5.821	13

## Sheet: Fig 1I
			NIS				TG				TPO				DIO1				MCT8				TSHR
			RD	3w	12w		RD	3w	12w		RD	3w	12w		RD	3w	12w		RD	3w	12w		RD	3w	12w
			0.912057	2.88622	2.97858		1.02708	0.938603	1.0121		0.904264	1.67487	1.13439		1.05993	1.24329	1.54696		1.10137	0.899944	0.958035		1.14309	1.05219	1.00687
			1.26488	4.52949	4.28981		1.04987	1.08045	1.19451		1.12422	1.68127	1.89515		1.04259	1.55439	1.49865		1.09228	1.18003	0.930514		1.25948	1.38061	1.29009
			1.25832	4.10888	4.35739		1.0562	0.763959	1.22272		1.02192	1.47128	1.74111		0.990977	1.46118	1.33569		0.984206	1.08921	0.610061		1.22805	1.06581	1.64344
			0.955897	4.48435	3.09948		0.944648	0.951837	0.916297		0.969844	1.5704	1.11242		0.802387	1.02946	1.43447		0.915967	0.936656	0.903546		0.779728	1.94482	1.22545
			0.753985	3.42276	3.79919		1.02716	0.940953	1.04068		0.968883	1.31283	1.6192		1.02579	1.23983	1.20128		0.888463	1.0651	0.913351		0.689407	1.21516	1.43877
			0.854865				0.895032				1.01087				1.07834				1.01771				0.90025
		Average	1	3.88634	3.70489		1	0.93516	1.07726		1	1.54213	1.50045		1	1.30563	1.40341		1	1.03419	0.863101		1	1.33172	1.32092
		SD	0.213614	0.713431	0.646301		0.0651145	0.11263	0.128839		0.0735823	0.154415	0.357898		0.10133	0.206499	0.137919		0.0881558	0.114877	0.142957		0.242794	0.367666	0.238012
		SEM	0.0872076	0.319056	0.289035		0.0265829	0.0503696	0.0576185		0.0300399	0.0690567	0.160057		0.0413676	0.0923491	0.0616791		0.0359895	0.0513746	0.0639325		0.0991204	0.164425	0.106442
		Ttest		5.45777e-06	4.51204e-06			0.261632	0.228105			3.07628e-05	0.00818101			0.0105841	0.000334735			0.589464	0.0825677			0.105725	0.0551563

## Sheet: Fig 1J
				Male mice
				Thyroid NIS/Actin protein levels (fold change)							Membrane 1
					HFD
				Regular diet (RD)	3 weeks	12 weeks					NIS	CycloB	NIS/CycloB	Average	Norm
				0.596101	2.50802	2.43588				RD	3.674	12.464	0.294769	0.494495	0.596101
				1.27165	3.70454	1.88226				3w	19.026	15.341	1.24021		2.50802
				1.13225	3.05426	1.4				12w	12.385	10.282	1.20453		2.43588
				0.65389	1.58036	2.63315				RD	5.013	7.972	0.628826		1.27165
				1.08479	3.67552	2.33605				3w	18.687	10.201	1.83188		3.70454
				1.26132						12w	9.935	10.674	0.930766		1.88226
										RD	5.927	10.586	0.55989		1.13225
										3w	18.077	11.969	1.51032		3.05426
										12w	7.276	10.51	0.692293		1.4
			Average	1	2.90454	2.08782
			SD	0.299896	0.889877	0.495778					Membrane 2
			SEM	0.134118	0.397965	0.221719					% Area
			Ttest		0.000779213	0.00110788					NIS	CycloB	NIS/CycloB	Average	Norm
										RD	6.889	19.095	0.360775	0.551737	0.65389
										3w	15.96	18.304	0.871941		1.58036
										12w	25.552	17.588	1.45281		2.63315
										RD	6.871	11.48	0.598519		1.08479
										RD	7.55	10.849	0.695917		1.26132
										3w	21.79	10.745	2.02792		3.67552
										12w	15.388	11.939	1.28889		2.33605

## Sheet: Fig 1K
				Male mice
				Plasma total T4 (ng/ml)
					HFD
				Regular diet (RD)	8 weeks HFD	Regular diet (RD)	12 weeks HFD
				125.26	115.699	100.575	100.575
				88.7448	93.1127	94.6708	88.1925
				98.055	81.2876	100.575	86.76
				105.852	99.8581	91.2671	84.0748
				129.075	108.083	102.814	86.76
				129.075	65.0573	136.79	92.9235
				138.108	121.796	144.375	80.4295
				112.986	110.454	117.243	113.786
				110.454		102.814	105.223
				133.321		107.83
			Average	117.093	99.4186	109.895	93.1916
			SD	16.3713	18.9437	17.7112	11.0521
			SEM	5.17706	6.69762	5.60079	3.68403
			Ttest		0.0496124		0.0263895
